# Supplementary material for: Optimizing Treatment Strategies for Egfr-Mutated Non-Small-Cell Lung Cancer Treated with Osimertinib: Real-World Outcomes and Insights
Source: Cancers (Basel). 2024 Oct 23;16(21):3563. doi: 10.3390/cancers16213563 (PMC11545234; doi:10.3390/cancers16213563)
Supplement: Supplementary file 1 [file cancers-16-03563-s001.zip]

Archive with 1 entries (1 files):
- cancers-3234052-supplementary.pdf
